# Supplementary material for: NMF-Based Approach for Missing Values Imputation of Mass Spectrometry Metabolomics Data
Source: Molecules. 2021 Sep 24;26(19):5787. doi: 10.3390/molecules26195787 (PMC8510447; doi:10.3390/molecules26195787)
Supplement: Supplementary file 1 [file molecules-26-05787-s001.zip]

Archive with 1 entries (1 files):
- molecules-1337627-supplementary.pdf
